# Supplementary material for: Shining the spotlight on the neglected: new high-quality genome assemblies as a gateway to understanding the evolution of Trypanosomatidae
Source: BMC Genomics. 2023 Aug 21;24:471. doi: 10.1186/s12864-023-09591-z (PMC10441713; doi:10.1186/s12864-023-09591-z)
Supplement: Supplementary file 3 — Additional file 3. Repetitive content of genome assemblies. Overall statistics on the repetitive content and classification in all genomes assembled in this study and the references for comparison. [file 12864_2023_9591_MOESM3_ESM.xlsx]

## Sheet: Sheet1
Additional file 3. Repetitive content of genome assemblies. Overall statistics on the repetitive content and classification in all genomes assembled in this study and the references for comparison.
Repeats Identification and classification*			B. barvae	C. brevicula	C. thermophila	H. samuelpessoai	H. tarakana	J. drosophilae		S. podlipaevi	T. avium	T. boissoni	T. mega	T. platydactyli	T. scelopori	V. spadyakhi	W. collosoma	W. rigidus	Wallacemonas sp. MBr04	Wallacemonas sp. TrypX	Wallacemonas sp. Wsd	Wallacemonas sp. 195SL	Z. costaricensis	Published reference genomes for comparison
																								TriTrypDB-62			Opperdoes et al., 2021
									O. modryi															C. fasciculata Cf-Cl	L. major Friedlin	T. brucei brucei TREU927	V. ingenoplastis COLPROT021
RepeatModeler
# Repeats family			81	141	54	59	89	84	73	54	69	158	187	111	111	228	20	31	107	40	58	36	95	334	305	611	441
RepeatMasker
# Total repetitive content, bp (%)**			2,007,042 bp (6.10%)	3,293,363 bp (9.31%)	1,449,515 bp (4.84%)	1,607,938 bp (4.99%)	2,072,412 bp (7.77%)	1,106,889 bp (5.18%)	7,953,804 bp (43.60%)	1,757,116 bp (6.54%)	3,616,350 bp (16.37%)	3,309,802 bp (14.91%)	4,102,059 bp (14.96%)	1,808,376 bp (8.80%)	2,089,234 bp (10.29%)	2,490,314 bp (8.51%)	738,624 bp (2.88%)	839,068 bp (3.24%)	2,099,509 bp (7.59%)	1,053,076 bp (4.15%)	1,666,055 bp (6.32%)	1,293,350 bp (4.74%)	3,012,104 bp (8.53%)	8,087,186 bp (19.60%)	3,444,797 bp (10.48%)	9,389,143 bp (26.21%)	8,042,271 bp (23.44%)
# Satellites (bp, %)			0	0	0	0	0	0	1,397 (142,555 bp, 0.78%)	0	0	0	0	0	0	0	0	0	0	0	0	0	35 (17,747 bp, 0.05%)	0	0	0	0
# Small RNA (bp, %)			0	0	0	0	0	19 (2,063 bp, 0.01%)	0	0	0	0	23 (1,735 bp, 0.01%)	0	0	0	0	0	0	0	0	0	0	187 (317,608 bp, 0.77%)	97 (69,180 bp) 0.21%	0	122 (238,672 bp, 0.70%)
# Simple repeats (bp, %)			24,464 (804,118 bp, 2.44%)	28,514 (990,670 bp, 2.80%)	20,502 (802,169 bp, 2.68%)	17,360 (605,563 bp, 1.88%)	28,431 (1,020,122 bp, 3.82%)	14,332 (490,679 bp, 2.30%)	24,049 (1,417,682 bp, 7.77%)	27,978 (933,988 bp, 3.47%)	58,666 (2,437,888 bp, 11.04%)	24,567 (900,490 bp, 4.06%)	32,928 (1,300,224 bp, 4.74%)	13,418 (466,916 bp, 2.27%)	33,932 (1,104,155 bp, 5.44%)	11,603 (463,984 bp, 1.59%)	14,905 (513,369 bp, 2.00%)	15,892 (537,572 bp, 2.08%)	21,486 (795,835 bp, 2.88%)	13,702 (482,867 bp, 1.90%)	23,642 (903,598 bp, 3.43%)	21,755 (755,812 bp, 2.77%)	43,067 (1,759,058 bp, 4.98%	28,004 (1,079,301 bp, 2.62%)	26,458 (974,158 bp, 2.97%)	15,266 (788,327 bp, 2.20%)	28,310 (1,078,508 bp, 3.14%)
# Low complexity repeats (bp, %)			4,478 (211,587 bp, 0.64%)	4,359 (196,097 bp, 0.55%)	3,329 (154,886 bp, 0.52%)	3,626 (166,367 bp, 0.52%)	4,776 (225,502 bp, 0.85%)	743 (32,054 bp, 0.15%)	205 (9,648 bp, 0.05%)	5,524 (260,726 bp, 0.97%)	9,977 (604,485 bp, 2.74%)	4,241 (224,997 bp, 1.01%)	7,487 (408,885 bp, 1.49%)	1,936 (90,399 bp, 0.44%)	3,359 (156,064 bp, 0.77%)	5,235 (273,264 bp, 0.93%)	2,375 (108,370 bp, 0.42%)	2,516 (111,329 bp, 0.43%)	2,894 (137,322 bp, 0.50%)	2,284 (103,753 bp, 0.41%)	3,438 (163,989 bp, 0.62%)	4,346 (205,214 bp, 0.75%)	6,221 (292,134 bp, 0.83%)	4,871 (228,154 bp, 0.55%)	2,641(118,666 bp, 0.36%)	2,883 (155,117 bp, 0.43%)	4,513 (214,797 bp, 0.63%)
# Unclassified (bp, %)			1,798 (604,581 bp, 1.84%)	2,107 (1,947,564 bp, 5.51%)	1,202 (480,941 bp, 1.61%)	957 (735,184 bp, 2.28%)	1,515 (592,049 bp, 2.22%)	1,512 (577,994 bp, 2.70%)	20,803 (3,837,334 bp, 21.03%)	993 (440,736 bp, 1.64%)	1,895 (33,1145 bp, 1.50%)	3,580 (1,688,208 bp, 7.60%)	3,575 (1,642,943 bp, 5.99%)	2,350 (622,210 bp, 3.03%)	2,619 (721,239 bp, 3.55%)	6,578 (1,608,376 bp, 5.49%)	417 (116,885 bp, 0.46%)	570 (189,059 bp, 0.73%)	1,847 (1,157,468 bp, 4.18%)	632 (464,826 bp, 1.83%)	931 (565,090 bp, 2.14%)	739 (321,061 bp, 1.18%)	1,652 (851,111 bp, 2.41%)	4,620 (5,605,633 bp, 13.58%)	5,569 (1,959,088 bp, 5.96%)	7,999 (6,862,939 bp, 19.16%)	6,553 (4,601,500 bp, 13.41%)
Total interspersed repeats, bp (%) (Unclassified, Retroelements, DNA transposons)			991,337 bp (3.01%)	2,098,531 bp (5.93%)	492,460 bp (1.64%)	836,008 bp (2.59%)	661,527 bp (2.48%)	582,093 bp (2.72%)	6,383,919 bp (34.99%)	562,402 bp (2.09%)	572,200 bp (2.59%)	2,184,315 bp (9.84%)	2,389,385 bp (8.72%)	1,251,061 bp (6.09%)	829,015 bp (4.08%)	1,753,066 bp (5.99%)	116,885 bp (0.46%)	190,167 bp (0.74%)	1,164,342 bp (4.21%)	466,456 bp (1.84%)	573,685 bp (2.18%)	332,324 bp (1.22%)	941,198 bp (2.67%)	6,410,043 bp (15.53%)	2,247,263 bp (6.84%)	8,335,802 bp (23.27%)	6,508,504 bp (18.97%)
Retroele-ments	# Total retroelements, bp (%)		345 (309760 bp, 0.94%)	143 (150,967 bp, 0.43%)	0	93 (95075 bp, 0.29%)	85 (45010 bp, 0.17%)	0	17,154 (2,161,087 bp, 11.85%)	145 (117174 bp, 0.44%)	510 (239133 bp, 1.08%)	823 (496107 bp, 2.23%)	754 (746,442 bp, 2.72%)	689 (628851 bp, 3.06%)	260 (107776 bp, 0.53%)	331 (144,690 bp, 0.49%)	0	0	0	11 (1630 bp, 0.01%)	8 (994 bp, 0.00%)	0	468 54153 bp, 0.15%)	303 (583,511 bp, 1.41%)	604 (160,840 bp, 0.49%)	1,083 (1,402,947 bp, 3.92%)	1768 (1,856,944 bp, 5.41%)
	SINEs		0	0	0	0	0	0	0	0	0	0	0	0	0	0	0	0	0	0	0	0	0	0	0	50 (5,231 bp, 0.01%)	0
	LINEs	# Total LINEs elements (bp, %)	0	55 (47,979 bp, 0.14%)	0	22 (23,971 bp, 0.07%)	35 (17,768 bp, 0.07%)	0	3,938 (401,887 bp, 2.20%)	145 (117,174 bp, 0.44%)	0	557 (255717 bp, 1.15%)	329 (384,271 bp, 1.40%)	66 (54,737 bp, 0.27%)	0	291 (127,702 bp, 0.44%)	0	0	0	11 (1,630 bp, 0.01%)	1 (231 bp, 0.00%)	0	0	115 (217,700 bp, 0.53%)	604 (160,840 bp, 0.49%)	727 (1,170,563 bp, 3.27%)	875 (806,077 bp, 2.35%)
		CRE/SLACS	0	0	0	0	0	0	0	0	0	0	0	0	0	0	0	0	0	0	0	0	0	0	0	0	875 (806,077 bp, 2.35%)
		# L2/CR1/Rex (bp, %)	0	0	0	0	0	0	0	14 (11,581 bp, 0.04%)	0	15 (3,919 bp, 0.02%)	0	0	0	0	0	0	0	0	0	0	0	0	0	0	0
		# R1/LOA/Jockey (bp, %)	308 (271,271 bp, 0.82%)	55 (47,979 bp, 0.14%)	0	22 (23,971 bp, 0.07%)	35 (17,768 bp, 0.07%)	0	0	131 (105,593 bp, 0.39%)	80 (91,608 bp, 0.41%)	527 (246,603 bp, 1.11%)	329 (384,271 bp, 1.40%)	66 (54,737 bp, 0.27%)	208 (93,877 bp, 0.46%)	291 (127,702 bp, 0.44%)	0	0	0	11 (1,630 bp, 0.01%)	0	0	0	115 (217,700 bp, 0.53%)	554 (148,624 bp, 0.45%)	724 (1,168,927 bp, 3.26%)	0
		L1/CIN4	0	0	0	0	0	0	2,072 (199,012 bp, 1.09%)	0	0	0	0	0	0	0	0	0	0	0	0	0	0	0	0	0	0
	LTR elements	# Total LTR elements (bp, %)	37 (38,489 bp, 0.12%)	88 (102,988 bp, 0.29%)	0	71 (71,104 bp, 0.22%)	50 (27,242 bp, 0.10%)	0	13,216 (1,759,200 bp, 9.64%)	0	430 (147,525 bp, 0.67%)	266 (240,390 bp, 1.08%)	425 (362,171 bp, 1.32%)	623 (574,114 bp, 2.79%)	52 (13,899 bp, 0.07%)	40 (16,988 bp, 0.06%)	0	0	0	0	7 (763 bp, 0.00%)	0	468 (54,153 bp, 0.15%)	188 (365,811 bp, 0.89%)	0	306 (227,153 bp, 0.63%)	893 (1,050,867 bp, 3.06%)
		# BEL/Pao (bp, %)	0	0	0	0	0	0	0	0	0	0	21 (4,869 bp, 0.02%)	0	0	0	0	0	0	0	7 (763 bp, 0.00%)	0	0	0	0	0	0
		# Gypsy/DIRS1 (bp, %)	0	0	0	0	0	0	0	0	0	0	27 (13,009 bp, 0.05%)	0	0	0	0	0	0	0	0	0	165 (12,391 bp, 0.04%)	30 (75,771 bp, 0.18%)	0	0	68 (175,790 bp, 0.51%)
		# Retroviral (bp, %)	0	0	0	0	0	0	0	0	151 (19,432 bp, 0.09%)	0	0	0	0	0	0	0	0	0	0	0	0	22 (77,950 bp, 0.19%)	0	172 (83,960 bp, 0.23%)	0
DNA transposons	# Total DNA transposons (bp, %)		145 (76,996 bp, 0.23%)	0	8 (11,519 bp, 0.04%)	56 (5,749 bp, 0.02%)	194 (24,468 bp, 0.09%)	43 (4,099 bp, 0.02%)	3,640 (385,498 bp, 2.11%)	43 (4,492 bp, 0.02%)	21 (1,922 bp, 0.01%)	0	0	0	0	0	0	6 (1,108 bp, 0.00%)	26 (6,874 bp, 0.02%)	0	87 (7,601 bp, 0.03%)	51 (11,263 bp, 0.04%)	389 (35,934 bp, 0.10%)	224 (220,899 bp, 0.54%)	124 (127,335 bp, 0.39%)	188 (69,916 bp, 0.20%)	26 (50,060 bp, 0.15%)
		Hobo-Activator	0	0	8 (11,519 bp, 0.04%)	56 (5,749 bp, 0.02%)	165 (22,170 bp, 0.08%)	43 (4,099 bp, 0.02%)	2,298 (240,487 bp, 1.32%)	43 (4,492 bp, 0.02%)	0	0	0	0	0	0	0	6 (1,108 bp, 0.00%)	0	0	0	51 (11,263 bp, 0.04%)	197 (19,496 bp, 0.06%)	61 (89,766 bp, 0.22%)	0	0	0
		Tourist/Harbinger	0	0	0	0	0	0	0	0	0	0	0	0	0	0	0	0	0	0	0	0	0	0	124 (127,335 bp, 0.39%)	0	0
		Tc1-IS630-Pogo	0	0	0	0	0	0	0	0	0	0	0	0	0	0	0	0	0	0	0	0	0	0	0	120 (61,399 bp, 0.17%)	0
Rolling-circles			0	44 (8,065 bp, 0.02%)	0	0	117 (165,261 bp, 0.62%)	0	0	0	21 (1,777 bp, 0.01%)	0	27 (1,830 bp, 0.01%)	0	0	0	0	0	26 (2,010 bp, 0.01%)	0	26 (24,783 bp, 0.09%)	0	26 (1,967 bp, 0.01%)	93 (52,080 bp, 0.13%)	24 (35,530 bp, 0.11%)	47 (109,897 bp, 0.31%)	24 (1,790 bp 0.01%)
Transcribed repeat length, bp***			1676697	3125063	1294793	1390371	1959746	1045692	7874388	1632025	3607320	3295641	3740364	1673802	2086168	2432690	631692	709868	1927691	958249	1545241	938395	2884549	-	-	-	-
Proportion of transcribed repeats, %			83.54	94.89	89.33	86.47	94.56	94.47	99.00	92.88	99.75	99.57	91.18	92.56	99.85	97.69	85.52	84.60	91.82	91.00	92.75	72.56	95.77	-	-	-	-
*Most repeats fragmented by insertions or deletions have been counted as one element
**Total repetitive content, or bases masked, reflect the sum of total interspersed repeats, small RNAs, satellites, simple repeats and low complexity and rolling-circles
***Repeats sequences with at least one transcriptomic read mapped were considered
